# Supplementary material for: Stability and Transformation of Metabolic Syndrome in Adolescents: A Prospective Assessment in Relation to the Change of Cardiometabolic Risk Factors
Source: Nutrients. 2022 Feb 10;14(4):744. doi: 10.3390/nu14040744 (PMC8875515; doi:10.3390/nu14040744)
Supplement: Supplementary file 1 [file nutrients-14-00744-s001.zip]

Archive with 1 entries (1 files):
- nutrients-1546131-supplementary.pdf
